# Supplementary material for: Lornoxicam controlled release transdermal gel patch: Design, characterization and optimization using co-solvents as penetration enhancers
Source: PLoS One. 2020 Feb 27;15(2):e0228908. doi: 10.1371/journal.pone.0228908 (PMC7046209; doi:10.1371/journal.pone.0228908)
Supplement: S1 Data — (ZIP) [file pone.0228908.s001.zip]

Archive with 22 entries (22 files):
- Supporting Information/DRUG CONTENT ANALYSIS  OF PATCHES ( BY HPLC).xlsx
- Supporting Information/pH  DATA.xlsx
- Supporting Information/S1_Fig.xlsx
- Supporting Information/S2_Fig.xlsx
- Supporting Information/S3(a)_Fig.xlsx
- Supporting Information/S3(b)_Fig.xlsx
- Supporting Information/S3(c)_Fig.xlsx
- Supporting Information/S3(d)_Fig.xlsx
- Supporting Information/S3(e)_Fig.xlsx
- Supporting Information/S4(a)_Fig.xlsx
- Supporting Information/S4(b)_Fig.xlsx
- Supporting Information/S4(c)_Fig.xlsx
- Supporting Information/S4(d)_Fig.xlsx
- Supporting Information/S4(e)_Fig.xlsx
- Supporting Information/S6_Fig.xlsx
- Supporting Information/S7(a)_Fig.xlsx
- Supporting Information/S7(b)_Fig.xlsx
- Supporting Information/S8_Table.xlsx
- Supporting Information/S9_Table.xlsx
- Supporting Information/Solubility Studies Data.xlsx
- Supporting Information/Thickness Evaluation Data.xlsx
- Supporting Information/Weight Variation Data.xlsx
