# Supplementary material for: Lornoxicam controlled release transdermal gel patch: Design, characterization and optimization using co-solvents as penetration enhancers
Source: PLoS One. 2020 Feb 27;15(2):e0228908. doi: 10.1371/journal.pone.0228908 (PMC7046209; doi:10.1371/journal.pone.0228908)
Supplement: S1 Data — (ZIP) [file pone.0228908.s001.zip › Supporting Information/DRUG CONTENT ANALYSIS OF PATCHES ( BY HPLC).xlsx]

## Sheet: Sheet1
						DRUG CONTENT ANALYSIS OF PATCHES (BY HPLC)
						PEAK AREA OF FORMULATIONS F1 - F9
					PEAK AREA
				Formulations	Sample 1	Sample 2	Sample 3	Mean		% Drug Content
				F1	2888327	2888325	2888325	2888326		99.9875± 1.15
				F2	2904518	2904517	2904519	2904518		100.54 ± 0.12
				F3	2886559	2886560	2886559	2886559		99.93 ± 0.57
				F4	2898925	2898923	2898924	2898924		100.35 ± 1.01
				F5	2860655	2860655	2860654	2860654		99.05 ± 0.38
				F6	2890385	2890386	2890386	2890385		100.06 ± 0.58
				F7	2893328	2893329	2893330	2893329		100.16 ± 1.00
				F8	2891269	2891271	2891271	2891270		100.09 ± 1.15
				F9	2891857	2891858	2891859	2891858		100.11 ± 1.01
