# Supplementary material for: Lornoxicam controlled release transdermal gel patch: Design, characterization and optimization using co-solvents as penetration enhancers
Source: PLoS One. 2020 Feb 27;15(2):e0228908. doi: 10.1371/journal.pone.0228908 (PMC7046209; doi:10.1371/journal.pone.0228908)
Supplement: S1 Data — (ZIP) [file pone.0228908.s001.zip › Supporting Information/pH DATA.xlsx]

## Sheet: Sheet1
							PH values F1 - F9
					Formulations	sample 1	sample 2	sample 3	Mean	SD
					F1	6.8	6.78	6.68	6.75	0.07
					F2	6.3	6.25	6.3	6.25	0.03
					F3	6.32	6.35	6.25	6.3	0.04
					F4	6.58	6.64	6.42	6.55	0.06
					F5	6.3	6.25	6.3	6.28	0.03
					F6	6.45	6.4	6.44	6.42	0.05
					F7	6.81	6.85	6.82	6.8	0.045
					F8	6.44	6.39	6.4	6.41	0.01
					F9	6.62	6.52	6.51	6.5	0.05
