# Supplementary material for: Lornoxicam controlled release transdermal gel patch: Design, characterization and optimization using co-solvents as penetration enhancers
Source: PLoS One. 2020 Feb 27;15(2):e0228908. doi: 10.1371/journal.pone.0228908 (PMC7046209; doi:10.1371/journal.pone.0228908)
Supplement: S1 Data — (ZIP) [file pone.0228908.s001.zip › Supporting Information/S1_Fig.xlsx]

## Sheet: Sheet1
				DRUG RELEASE DATA F1 -F9
					RELEASE IN PERCENTAGE(%)
		F1	TIME IN HRS.	SAMPLE 1	SAMPLE 2	SAMPLE 3	mean	s.d.
			0.5	6.58	6.42	6.63	6.543	0.109
			1	11.78	12.68	12.87	12.443	0.582
			2	21.78	22.78	22.8	22.45	0.583
			3	34.02	32.58	33.57	33.39	0.326
			4	43.37	42.42	42.23	42.6733	0.61
			5	51.48	51.68	52.51	51.89	0.546
			6	63.77	62.85	61.7	62.773	1.037
			7	71.11	70.15	70.11	70.456	1.025
			8	79.75	79.25	80.35	79.783	0.544
			9	85.46	86.89	85.92	86.09	0.73
			10	95.57	95.55	95.71	95.63	0.087178
		F2	TIME IN HRS.		RELEASE IN PERCENTAGE(%)		MEAN	S.D.
			0.5	3.35	3.46	3.58	3.463	0.115
			1	6.18	6.17	6.21	6.186	0.02
			2	11.68	12.64	11.35	11.89	0.67
			3	16.84	15.79	16.37	16.33	0.525
			4	23.45	22.78	22.45	22.89	0.509
			5	29.7	28.63	29.82	29.383	0.655
			6	34.26	33.75	34.58	34.196	0.418
			7	40.15	41.89	41.54	41.193	0.92
			8	45.58	44.72	45.93	45.41	0.622
			9	51.16	52.34	52.8	52.1	0.845
			10	57.48	56.8	56.75	57.01	0.407
		F3	TIME IN HRS.		RELEASE IN PERCENTAGE(%)		MEAN	S.D.
			0.5	3.34	3.56	3.52	3.47333	0.117
			1	6.7	6.46	7.24	6.8	0.399
			2	12.34	13.78	13.65	13.256	0.796
			3	20.63	20.96	19.44	20.343	0.799
			4	25.18	26.75	26.41	26.113	0.825
			5	34.95	34.91	34.9	34.92	0.021
			6	40.28	42.55	43.43	42.086	1.625
			7	50.63	49.69	50.42	50.246	0.493
			8	56.73	57.86	57.26	57.283	0.565
			9	64.55	65.79	66.68	65.673	1.069
			10	78.79	77.86	78.39	78.346	0.536
		F4	TIME IN HRS		RELEASE IN PERCENTAGE ( % )		mean	S.D.
			0.5	5.74	5.42	6.37	5.843	0.483
			1	8.54	8.74	8.79	8.69	0.132
			2	14.45	14.82	15.4	14.89	0.478
			3	21.24	22.75	22.48	22.156	0.805
			4	28.27	27.75	28.59	28.203	0.423
			5	35.14	36.78	36.12	36.013	0.825
			6	44.68	45.42	45.76	45.286	0.552
			7	50.64	51.34	51.94	51.306	0.65
			8	61.4	61.55	63.76	62.236	1.321
			9	75.28	74.48	73.56	74.44	0.86
			10	82.79	83.85	84.44	83.693	0.836
		F5	TIME IN HRS		RELEASE IN PERCENTAGE(%)		mean(%)	S.D.
			0.5	4.32	4.68	5.22	4.74	0.452
			1	7.35	7.85	7.75	7.65	0.264
			2	15.82	14.98	16.98	15.9267	1.004
			3	22.04	22.68	23.75	22.8233	0.863
			4	30.39	31.54	30.86	30.93	0.578
			5	35.28	35.48	34.52	35.0933	0.506
			6	47.2	47.15	47.1	47.15	0.05
			7	56.32	55.89	56.65	56.2867	0.381
			8	65.31	65.62	65.78	65.57	0.577
			9	72.39	73.45	73.86	73.2333	0.758
			10	82.64	83.78	84.56	83.66	0.965
		F6	TIME IN HRS		RELEASE IN PERCENTAGE (%)		MEAN(%)	S.D.
			0.5	2.88	3.68	3.62	3.39333	0.445
			1	6.28	6.48	7.84	6.86667	0.848
			2	12.24	12.74	13.76	12.9133	0.774
			3	18.5	18.38	19.62	18.8333	0.683
			4	25.65	25.78	26.54	25.99	0.48
			5	30.94	31.2	29.59	30.5767	0.693
			6	36.95	37.92	38.16	37.6767	0.864
			7	42.9	43.86	44.9	43.8867	1
			8	49.73	49.72	49.73	49.7267	0.29
			9	58.39	58.64	56.77	57.9333	0.735
			10	66.74	66.35	67.65	66.9133	0.667
		F7	TIME IN HRS		RELEASE IN PERCENTAGE(%)
			0.5	4.55	4.42	4.87	4.61333	0.231
			1	7.84	7.92	7.65	7.80333	0.138
			2	14.11	13.75	13.86	13.9067	0.184
			3	24.52	24.68	25.22	24.8067	0.366
			4	34.46	34.75	35.34	34.85	0.448
			5	46.22	46.89	45.75	46.2867	0.572
			6	55.35	55.46	56.43	55.7467	0.594
			7	63.26	63.57	64.44	63.7567	0.611
			8	72.39	73.55	72.82	72.92	0.586
			9	81.47	81.68	80.54	81.23	0.606
			10	90.32	90.44	91.45	90.7367	0.62
		F8	TIME IN HRS		RELEASE IN PERCENTAGE(%)
			0.5	3.42	3.57	4.3	3.76333	0.47
			1	7.89	8.54	8.35	8.26	0.334
			2	16.49	16.59	16.75	16.61	0.131
			3	25.56	24.84	25.8	25.4	0.499
			4	33.34	33.77	34.24	33.7833	0.45
			5	42.25	42.46	42.34	42.35	0.51
			6	53.18	53.26	53.18	53.2067	0.0461
			7	61.06	60.44	60.65	60.7167	0.83
			8	68.22	67.68	68.58	68.16	0.452
			9	77.74	77.35	77.78	77.6233	0.482
			10	85.46	85.84	85.22	85.65	0.38
		F9	TIME IN HRS		RELEASE IN PECENTAGE(%)		MEAN	STD
			0.5	6.3	5.82	5.45	5.85667	0.426
			1	10.17	10.78	9.69	10.2133	0.546
			2	20.65	20.78	19.24	20.2233	0.854
			3	30.53	30.88	31.42	30.9433	0.448
			4	40.11	40.34	39.62	40.0233	0.367
			5	50.29	51.35	49.74	50.46	0.811
			6	60.77	61.32	59.65	60.58	0.851
			7	70.35	71.24	70.56	70.7167	0.465
			8	79.83	78.22	80.56	79.5367	1.197
			9	90.11	90.4	91.24	90.5833	0.586
			10	96.85	95.88	94.95	95.8933	1.12
