# Supplementary material for: Lornoxicam controlled release transdermal gel patch: Design, characterization and optimization using co-solvents as penetration enhancers
Source: PLoS One. 2020 Feb 27;15(2):e0228908. doi: 10.1371/journal.pone.0228908 (PMC7046209; doi:10.1371/journal.pone.0228908)
Supplement: S1 Data — (ZIP) [file pone.0228908.s001.zip › Supporting Information/S2_Fig.xlsx]

## Sheet: Sheet1
								PERMEATION DATA
					F1 PERMEATION (PEAK AREA)
																					Amount Permeated in HBSS n=3
		TIME	SAMPLE 1	SAMPLE 2	SAMPLE 3	MEAN		CONC(µg/ml)	MEAN % DRUG PERMEATED			AMOUNT PERMEATED ±SD (µg/cm²/h)							TIME	F1 ( µg/cm²)	F2 (µg/cm²)	F3( µg/cm²)	F4 (µg/cm²)	F5 (µg/cm²)	F6 ( µg/cm²)	F7( µg/cm²)	F8( µg/cm²)	F9( µg/cm²)
		0.5	71858	71858	71856	71857		3.45	4.32			59.2± 1.55							0.5	59.2± 1.55	47.288± 6.24	30.444± 2.13	33.288±3.30	33.288±3.30	36.755± 1.20	47.386 ± 1.72	21.022 ± 0.98	46.666 ± 1.06
		1	163296	163297	163295	163296		5.94	7.42			99.022± 1.06							1	99.022± 1.06	81.466 ±7.79	68.933± 5.86	73.777±2.68	73.777±2.68	72.755± 0.86	85.422 ± 0.36	62.577 ± 0.87	100.266 ± 1.20
		2	481064	481067	481065	481065		14.57	18.22			242.933± 5.08							2	242.933± 5.08	135.6 ± 9.08	114.6222 ± 3.61	141.422±1.87	141.422±1.87	114± 1.27	133.422 ± 1.53	92.66 ± 1.13	219.467 ± 0.93
		3	699212	699212	699210	699211		20.5	25.63			341.822± 10.77							3	341.822± 10.77	181.6 ± 7.44	192.666 ± 6.56	216.755±2.34	216.755±2.34	192.44± 1.42	232.8 ± 1.54	197.644 ± 0.86	336.4 ± 1.01
		4	984774	984771	984774	984773		28.26	35.33			471.066± 10.61							4	471.066± 10.61	237.688 ± 8.28	269.511 ± 6.76	285.066±1.71	285.066±1.71	281.55± 1.40	362.844 ± 1.11	316.444 ± 1.06	480 ± 1.49
		5	1219110	1219109	1219113	1.21911e+06		34.63	43.29			577.2± 8.55							5	577.2± 8.55	313.688 ± 6.72	367.644 ± 3.27	364.711±3.20	364.711±3.20	359.244± 3.32	490.266 ± 1.41	474.755 ± 1.59	635.155 ± 1.10
		6	1595051	1595052	1595054	1.59505e+06		44.84	56.06			747.51± 7.29							6	747.51± 7.29	372.088 ± 6.26	470.666 ± 3.58	508.755±3.89	508.755±3.89	470.755± 1.88	640.844 ± 2.35	618.266 ± 1.40	751.511 ± 1.13
		7	1862953	1862950	1862950	1862951		52.12	65.16			868.84± 10.95							7	868.84± 10.95	476.266 ± 11.86	580.8 ± 2.73	608.666±3.5	608.666±3.5	532.4± 2.09	761.555 ± 1.70	739.422 ± 0.61	855.556 ± 0.88
		8	2079033	2079035	2079037	2079035		58	72.5			966.66 ± 4.34							8	966.66 ± 4.34	546.222 ± 4.01	687.511 ± 5.97	763.377±3.0	763.377±3.0	596.888± 1.94	872.044 ± 1.22	869.377 ± 0.86	979.688 ± 1.28
		9	2403162	2403165	2403165	2403164		66.8	83.51			1113.55 ± 7.26							9	1113.55 ± 7.26	603.77 ± 3.62	815.6 ± 9.04	856.133±4.4	856.133±4.4	703.466± 1.20	986.8 ± 0.60	964.22 ± 1.27	1137.822 ± 1.68
		10	2577739	2577741	2577740	2577740		71.55	89.44			1179.2 ± 6.87							10	1179.2 ± 6.87	692.888 ± 3.77	900.933 ± 2.77	1009.866±1.48	1009.866±1.48	792.266± 2.29	1134.711 ± 2.41	1044.577 ± 1.33	1217.77 ± 1.16
					F2 PERMEATION (PEAK AREA)
		TIME	SAMPLE 1	SAMPLE 2	SAMPLE 3	MEAN		CALC CONC	MEAN % DRUG PERMEATED			AMOUNT PERMEATED ±SD (µg/cm²/h)
		0.5	48893	48895	48894	48894		2.83	3.54			47.288± 6.24
		1	124555	124553	124552	124553		4.88	6.11			81.466 ±7.79
		2	244076	244080	244075	244077		8.13	10.17			135.6 ± 9.08
		3	345641	345645	345645	345643		10.89	13.62			181.6 ± 7.44
		4	469287	469288	469291	469288		14.25	17.82			237.688 ± 8.28
		5	637096	637091	637095	637094		18.81	23.52			313.688 ± 6.72
		6	766037	766039	766040	766038		22.32	27.9			372.088 ± 6.26
		7	996254	996252	996255	996253		28.57	35.72			476.266 ± 11.86
		8	1150519	1150515	1150518	1.15069e+06		32.76	40.96			546.222 ± 4.01
		9	1277783	1277785	1277784	1277784		36.22	45.28			603.77 ± 3.62
		10	1474525	1474528	1474526	1.47453e+06		41.57	51.96			692.888 ± 3.77
					F3 PERMEATION (PEAK AREA)
		TIME	SAMPLE 1	SAMPLE 2	SAMPLE 3	MEAN		calc conc.	MEAN% DRUG PERMEATED			AMOUNT PERMEATED ±SD (µg/cm²/h)
		0.5	27899	27896	27899	27898		1.82	2.28			30.444± 2.13
		1	96882	96880	96881	96881		4.13	5.17			68.933± 5.86
		2	197565	197565	197559	197563		6.87	8.59			114.6222 ± 3.61
		3	370080	370075	370080	370078		11.56	14.45			192.666 ± 6.56
		4	539745	539749	539749	539748		16.17	20.21			269.511 ± 6.76
		5	756422	756423	756419	756421		22.05	27.57			367.644 ± 3.27
		6	990037	990039	990040	990039		28.4	35.3			470.666 ± 3.58
		7	1226211	1226217	1226213	1.22621e+06		34.82	43.56			580.8 ± 2.73
		8	1462575	1462574	1462576	1462575		41.24	51.56			687.511 ± 5.97
		9	1745485	1745489	1745485	1.74549e+06		48.93	61.17			815.6 ± 9.04
		10	1933900	1933897	1933902	1.9339e+06		54.05	67.57			900.933 ± 2.77
					F4 PERMEATION ( PEAK AREA)
		TIME	SAMPLE 1	sample 2	sample 3	Mean		Calc Conc	MEAN% DRUG PERMEATED			AMOUNT PERMEATED ±SD (µg/cm²/h)
		0.5	17984	17985	17985	17984		1.99	2.49			33.288±3.30
		1	107564	107568	107567	107566		4.42	5.53			73.777±2.68
		2	256736	256739	256737	256737		8.48	10.6			141.422±1.87
		3	423069	423072	423068	423069		13.05	16.25			216.755±2.34
		4	574092	574094	574095	574093		17.1	21.38			285.066±1.71
		5	749469	749464	749467	749466		21.86	27.35			364.711±3.20
		6	1067971	1067967	1067969	1067969		30.52	38.15			508.755±3.89
		7	1288590	1288589	1288587	1.28859e+06		36.52	45.65			608.666±3.5
		8	1630087	1630085	1630085	1.63009e+06		45.8	57.25			763.377±3.0
		9	1834985	1834983	1834984	1834984		51.36	64.21			856.133±4.4
		10	2174419	2.17442e+06	2174421	2.17442e+06		60.59	75.74			1009.866±1.48
					F5 PERMEATION (PEAK AREA)
		TIME	SAMPLE 1	sample 2	sample 3	Mean		Calc Conc	MEAN% DRUG PERMEATED			AMOUNT PERMEATED ±SD (µg/cm²/h)
		0.5	20630	20631	20635	20632		2.06	2.58			34.4 ± 3.51
		1	107565	107568	107569	107567		4.42	5.53			73.777 ± 2.86
		2	203155	203158	203158	203157		7.02	8.783			117.111 ± 1.09
		3	365610	365614	365615	365613		11.43	14.3			190.7111 ± 1.42
		4	630909	630912	630912	630911		18.64	23.31			310.8 ± 2.43
		5	875257	875259	875260	875258		25.28	31.61			421.466 ± 2.14
		6	1173183	1173188	1173186	1.17319e+06		33.38	41.73			556.4 ± 2.04
		7	1402225	1402227	1402222	1.40222e+06		39.6	49.51			660.178 ± 1.97
		8	1671886	1671891	1671890	1671889		46.93	58.67			782.355 ± 3.21
		9	1875612	1875609	1875608	1.87561e+06		52.47	65.59			874.622 ± 2.08
		10	2235063	2235066	2235066	2235065		62.24	77.8			1037.333 ± 2.01
					F6 PERMEATION ( PEAK AREA)
		TIME	SAMPLE 1	SAMPLE 2	SAMPLE 3	MEAN		Calc Conc	MEAN% DRUG PERMEATED			AMOUNT PERMEATED ±SD (µg/cm²/h)
		0.5	25635	25637	25639	25637		2.201	2.75			36.755± 1.20
		1	105123	105122	105124	105123		4.36	5.456			72.755± 0.86
		2	196387	196384	196388	196386		6.84	8.55			114± 1.27
		3	369489	369488	369491	369489		11.54	14.43			192.44± 1.42
		4	566146	566144	566143	566144		16.88	21.11			281.55± 1.40
		5	737778	737774	737777	737776		21.55	26.94			359.244± 3.32
		6	983889	983892	983891	983891		28.24	35.3			470.755± 1.88
		7	1120192	1120195	1120196	1.12019e+06		31.944	39.93			532.4± 2.09
		8	1262387	1262385	1262383	1262385		35.808	44.76			596.888± 1.94
		9	1497904	1497903	1497901	1.4979e+06		42.2	52.75			703.466± 1.20
		10	1693968	1693965	1693969	1.69397e+06		47.536	59.42			792.266± 2.29
					F7 PERMEATION(PEAK AREA)
		TIME	SAMPLE 1	SAMPLE 2	SAMPLE 3	MEAN		CALC CONC	MEAN%DRUG PERMEATED			AMOUNT PERMEATED ±SD (µg/cm²/h)
		0.5	49187	49188	49192	49189		2.84	3.55			47.386 ± 1.72
		1	133090	133090	133092	133090		5.12	6.4			85.422 ± 0.36
		2	239073	239074	239073	239073		8	10			133.422 ± 1.53
		3	458690	458689	458693	458690		13.968	17.46			232.8 ± 1.54
		4	745823	745824	745825	745824		21.77	27.21			362.844 ± 1.11
		5	1027168	1027165	1027167	1.02717e+06		29.41	36.77			490.266 ± 1.41
		6	1359540	1359538	1359533	1359537		38.44	48.06			640.844 ± 2.35
		7	1626159	1626163	1626164	1.62616e+06		45.69	57.11			761.555 ± 1.70
		8	1870116	1870112	1870115	1.87011e+06		52.32	65.4			872.044 ± 1.22
		9	2123488	2123489	2123490	2123489		59.2	74.01			986.8 ± 0.60
		10	2450070	2450068	2450074	2.45007e+06		68.08	85.1			1134.711 ± 2.41
					F8 PERMEATION ( PEAK AREA)
		TIME	SAMPLE 1	SAMPLE 2	SAMPLE 3	MEAN		CONC (µg/ml)	MEAN % PERMEATED			AMOUNT PERMEATED ±SD (µg/cm²/h)
		0.5	9579	9581	9578	9579		1.256	1.57			21.022 ± 0.98
		1	82849	82847	82850	82848		3.75	4.69			62.577 ± 0.87
		2	149285	149284	149281	149283		5.56	6.95			92.66 ± 1.13
		3	381069	381069	381071	381069		11.85	14.823			197.644 ± 0.86
		4	643373	643373	643375	643373		18.98	23.73			316.444 ± 1.06
		5	992917	992918	992919	992918		28.48	35.6			474.755 ± 1.59
		6	1309784	1309786	1309783	1.30978e+06		37.09	46.37			618.266 ± 1.40
		7	1577094	1577096	1577092	1577094		44.36	55.45			739.422 ± 0.61
		8	1864128	1864129	1864130	1864129		52.16	65.2			869.377 ± 0.86
		9	2073442	2073444	2073445	2.07344e+06		57.84	72.3			964.22 ± 1.27
		10	2250962	2250963	2250963	2.25096e+06		62.67	78.34			1044.577 ± 1.33
					F9 PERMEATION (PEAK AREA)
		TIME	SAMPLE1	SAMPLE 2	SAMPLE 3	mean		conc(µg/ml)	MEAN % DRUG PERMEATED			AMOUNT PERMEATED ±SD (µg/cm²/h)
		0.5	49207	49212	49208	49209		2.84	3.55			46.666 ± 1.06
		1	166310	166314	166315	166313		6.02	7.525			100.266 ± 1.20
		2	456474	456473	456478	456475		13.9	17.37			219.467 ± 0.93
		3	690104	690104	690107	690105		20.25	25.31			336.4 ± 1.01
		4	1013424	1013419	1013418	1.01342e+06		29.04	36.3			480 ± 1.49
		5	1343047	1343053	1343054	1.34305e+06		38	47.5			635.155 ± 1.10
		6	1615856	1615853	1615859	1615856		45.41	56.76			751.511 ± 1.13
		7	1834238	1834237	1834242	1834239		51.34	64.17			855.556 ± 0.88
		8	2107322	2107326	2107324	2107325		58.76	73.45			979.688 ± 1.28
		9	2457120	2457116	2457123	2.45712e+06		68.27	85.33			1137.822 ± 1.68
		10	2633492	2633496	2633496	2.63349e+06		73.06	91.32			1217.77 ± 1.16
