# Supplementary material for: Lornoxicam controlled release transdermal gel patch: Design, characterization and optimization using co-solvents as penetration enhancers
Source: PLoS One. 2020 Feb 27;15(2):e0228908. doi: 10.1371/journal.pone.0228908 (PMC7046209; doi:10.1371/journal.pone.0228908)
Supplement: S1 Data — (ZIP) [file pone.0228908.s001.zip › Supporting Information/S3(a)_Fig.xlsx]

## Sheet: Sheet1
					DRUG RELEASE DATA FOR VARIABLE CARBOPOL CONCENTRATION
						DRUG RELEASE DATA FOR 0.5% CARBOPOL
					TIME IN HRS	SAMPLE 1	SAMPLE 2	SAMPLE 3	MEAN	STD
					0.5	6.3	5.82	5.45	5.85667	0.426
					1	10.17	10.78	9.69	10.2133	0.546
					2	20.65	20.78	19.24	20.2233	0.854
					3	30.53	30.88	31.42	30.9433	0.448
					4	40.11	40.34	39.62	40.0233	0.367
					5	50.29	51.35	49.74	50.46	0.811
					6	60.77	61.32	59.65	60.58	0.851
					7	70.35	71.24	70.56	70.7167	0.465
					8	79.83	78.22	80.56	79.5367	1.197
					9	90.11	90.4	91.24	90.5833	0.586
					10	96.85	95.88	94.95	95.8933	1.12
						DRUG RELEASE DATA FOR 1% CARBOPOL
					TIME IN HRS	SAMPLE 1	SAMPLE 2	SAMPLE 3	MEAN	STD
					0.5	4.142	4.152	4.145	4.14525	0.00471699
					1	7.05	7.065	7.045	7.05333	0.0104083
					2	15.32	15.28	15.4	15.3333	0.061101
					3	21.18	20.58	21.1	20.9533	0.325781
					4	28.78	27.85	28.16	28.2633	0.473533
					5	36.18	36.55	36.2	36.31	0.208087
					6	45.45	45.32	44.96	45.2433	0.253837
					7	53.8	53.71	53.66	53.7233	0.070946
					8	61.58	61.25	60.85	61.2267	0.365559
					9	70.35	70.6	70.51	70.4867	0.126623
					10	79.55	79.81	78.84	79.4	0.502096
						DRUG RELEASE DATA FOR 1.5% CARBOPOL
					TIME IN HRS	SAMPLE 1	SAMPLE 2	SAMPLE 3	MEAN	STD
					0.5	2.37	2.12	2.87	2.45333	0.381881
					1	4.88	4.53	5.01	4.80667	0.248261
					2	8.78	8.25	8.43	8.48667	0.269506
					3	13.47	13.55	13.19	13.4033	0.189033
					4	18.92	19.2	19.15	19.09	0.149332
					5	24.66	24.13	24.3	24.3633	0.270617
					6	28.35	28.58	28.75	28.56	0.200749
					7	34.15	34.67	34.39	34.4033	0.260256
					8	39.99	39.52	39.73	39.7467	0.235443
					9	43.82	43.56	43.71	43.6967	0.130512
					10	49.15	49.93	49.07	49.3833	0.475114
