# Supplementary material for: Lornoxicam controlled release transdermal gel patch: Design, characterization and optimization using co-solvents as penetration enhancers
Source: PLoS One. 2020 Feb 27;15(2):e0228908. doi: 10.1371/journal.pone.0228908 (PMC7046209; doi:10.1371/journal.pone.0228908)
Supplement: S1 Data — (ZIP) [file pone.0228908.s001.zip › Supporting Information/S3(b)_Fig.xlsx]

## Sheet: Sheet1
					DRUG RELEASE (%) WITH VARIABLE DRUG LOADING
					20MG
				time	SAMPLE 1	SAMPLE 2	SAMPLE 3	MEAN	STD
				0.5	7.27	6.33	6.18	6.59333	0.59
				1	13.95	12.75	13.73	13.4767	0.638
				2	25.22	26.37	25.84	25.81	0.575
				3	38.47	38.19	38.89	38.5167	0.352
				4	50.93	51.25	51.49	51.2233	0.28
				5	60.29	60.44	60.36	60.3633	0.075
				6	73.55	73.29	73.57	73.47	0.156
				7	82.28	82.07	82.11	82.1533	0.11
				8	87.69	87.21	87.55	87.4833	0.246
				9	96.11	96.45	96. 78	96.28	0.17
				10	98.15	98.1	98.13	98.1267	0.0251661
					30MG
				time	SAMPLE 1	SAMPLE 2	SAMPLE 3	MEAN	STD
				0.5	6.04	5.99	6.08	6.03667	0.045
				1	11.89	12.37	12.18	12.1467	0.241
				2	23.58	23.4	23.51	23.4967	0.09
				3	36.45	36.52	36.28	36.4167	0.123
				4	48.77	49.12	48.55	48.8133	0.287
				5	56.63	56.58	55.86	56.3567	0.43
				6	69.09	69.18	69.33	69.2	0.12
				7	78.75	78. 81	78.62	78.685	0.091
				8	86.32	86.43	86.59	86.4467	0.135
				9	94.46	94.27	94.2	94.31	0.134
				10	97	97.09	96.99	97.0267	0.055
						40MG
				time	SAMPLE 1	SAMPLE 2	SAMPLE 3	MEAN	STD
				0.5	6.3	5.82	5.45	5.85667	0.426
				1	10.17	10.78	9.69	10.2133	0.546
				2	20.65	20.78	19.24	20.2233	0.854
				3	30.53	30.88	31.42	30.9433	0.448
				4	40.11	40.34	39.62	40.0233	0.367
				5	50.29	51.35	49.74	50.46	0.811
				6	60.77	61.32	59.65	60.58	0.851
				7	70.35	71.24	70.56	70.7167	0.465
				8	79.83	78.22	80.56	79.5367	1.197
				9	90.11	90.4	91.24	90.5833	0.586
				10	96.85	95.88	94.95	95.8933	1.12
