# Supplementary material for: Lornoxicam controlled release transdermal gel patch: Design, characterization and optimization using co-solvents as penetration enhancers
Source: PLoS One. 2020 Feb 27;15(2):e0228908. doi: 10.1371/journal.pone.0228908 (PMC7046209; doi:10.1371/journal.pone.0228908)
Supplement: S1 Data — (ZIP) [file pone.0228908.s001.zip › Supporting Information/S3(c)_Fig.xlsx]

## Sheet: Sheet1
					DRUG RELEASE(%) WITH VARIABLE SURFACE AREA
						20CM²
				time	SAMPLE 1	SAMPLE 2	SAMPLE 3	MEAN	STD
				0.5	2.49	2.46	2.49	2.48	0.0173205
				1	4.94	4.95	4.96	4.95	0.01
				2	9.61	9.64	9.58	9.61	0.03
				3	15.15	14.72	15.35	15.0733	0.321921
				4	22.38	22.12	22.49	22.33	0.19
				5	26.78	27.45	27.36	27.1967	0.363639
				6	32.49	32.2	32.19	32.2933	0.170392
				7	38.55	38.3	38.18	38.3433	0.188768
				8	44.89	45.1	45.39	45.1267	0.251064
				9	53.59	53.23	53.68	53.5	0.238118
				10	59.85	60.77	60.19	60.27	0.465188
						25CM²
				time	SAMPLE 1	SAMPLE 2	SAMPLE 3	MEAN	STD
				0.5	3.82	3.9	3.55	3.75667	0.183394
				1	7.84	7.38	7.75	7.65667	0.24379
				2	14.52	14.22	14.61	14.45	0.204206
				3	20.46	20.47	20.75	20.56	0.164621
				4	27.65	27.29	27.15	27.3633	0.257941
				5	34.57	34.91	35.02	34.8333	0.234592
				6	42.13	42.04	42.18	42.1167	0.070946
				7	47.75	47.81	47.26	47.6067	0.301717
				8	55.24	55.15	56.65	55.68	0.841249
				9	64.18	63.65	63.37	63.7333	0.41138
				10	68.5	68.2	68.54	68.4133	0.185831
						30CM²
				time	SAMPLE 1	SAMPLE 2	SAMPLE 3	MEAN	STD
				0.5	6.3	5.82	5.45	5.85667	0.426
				1	10.17	10.78	9.69	10.2133	0.546
				2	20.65	20.78	19.24	20.2233	0.854
				3	30.53	30.88	31.42	30.9433	0.448
				4	40.11	40.34	39.62	40.0233	0.367
				5	50.29	51.35	49.74	50.46	0.811
				6	60.77	61.32	59.65	60.58	0.851
				7	70.35	71.24	70.56	70.7167	0.465
				8	79.83	78.22	80.56	79.5367	1.197
				9	90.11	90.4	91.24	90.5833	0.586
				10	96.85	95.88	94.95	95.8933	1.12
