# Supplementary material for: Lornoxicam controlled release transdermal gel patch: Design, characterization and optimization using co-solvents as penetration enhancers
Source: PLoS One. 2020 Feb 27;15(2):e0228908. doi: 10.1371/journal.pone.0228908 (PMC7046209; doi:10.1371/journal.pone.0228908)
Supplement: S1 Data — (ZIP) [file pone.0228908.s001.zip › Supporting Information/S3(d)_Fig.xlsx]

## Sheet: Sheet1
					DRUG RELEASE (%) WITH ADHESIVE AND EVA MEMBRANES
					WITH ADHESIVE
				TIME (HR)	SAMPLE 1	SAMPLE 2	SAMPLE 3	MEAN	SD
				0.5	4.55	4.66	4.57	4.593	0.058
				1	9.58	9.38	9.73	9.5633	1.175
				2	17.53	16.24	17.56	17.11	0.753
				3	27.54	27.78	27.33	27.55	0.225
				4	37.08	37.24	37.19	37.17	0.081
				5	46.11	46.31	46.44	46.286	0.166
				6	57.28	57.59	57.34	57.403	0.164
				7	67.14	66.78	66.89	66.936	0.184
				8	75.69	76.18	75.63	75.833	0.301
				9	85.75	85.6	85.93	85.76	0.165
				10	91.71	90.51	91.52	91.246	1.202
						WITH EVA - 9716
				TIME (HR)	SAMPLE 1	SAMPLE 2	SAMPLE 3	MEAN	SD
				0.5	1.89	1.91	1.82	1.8733	0.047
				1	4.69	4.57	4.54	4.6	0.079
				2	7.35	7.27	7.18	7.266	0.085
				3	14.79	14.55	14.86	14.733	0.162
				4	21.85	21.58	21.49	21.64	0.187
				5	26.91	27.1	27.25	27.086	0.17
				6	34.75	34.85	34.51	34.7033	0.174
				7	42.33	42.25	42.49	42.356	0.122
				8	48.93	49.22	49.17	49.106	0.155
				9	55.79	55.97	55.78	55.846	0.106
				10	63.38	63.86	63.13	63.456	0.37
						WITH EVA - 9728
				TIME (HR)	SAMPLE 1	SAMPLE 2	SAMPLE 3	MEAN	SD
				0.5	6.3	5.82	5.45	5.856	0.426
				1	10.17	10.78	9.69	10.213	0.546
				2	20.65	20.78	19.24	20.223	0.854
				3	30.53	30.88	31.42	30.943	0.448
				4	40.11	40.34	39.62	40.023	0.367
				5	50.29	51.35	49.74	50.46	0.811
				6	60.77	61.32	59.65	60.58	0.851
				7	70.35	71.24	70.56	70.7166	0.465
				8	79.83	78.22	80.56	79.536	1.197
				9	90.11	90.4	91.24	90.583	0.586
				10	96.85	95.88	94.95	95.89	1.12
