# Supplementary material for: Lornoxicam controlled release transdermal gel patch: Design, characterization and optimization using co-solvents as penetration enhancers
Source: PLoS One. 2020 Feb 27;15(2):e0228908. doi: 10.1371/journal.pone.0228908 (PMC7046209; doi:10.1371/journal.pone.0228908)
Supplement: S1 Data — (ZIP) [file pone.0228908.s001.zip › Supporting Information/S3(e)_Fig.xlsx]

## Sheet: Sheet1
					DRUG RELEASE(%) WITH VARIABLE RPM
					50RPM
				time	SAMPLE 1	SAMPLE 2	SAMPLE 3	MEAN	STD
				0.5	2.77	2.45	2.34	2.52	0.223383
				1	6.89	7.03	6.68	6.86667	0.176163
				2	14.2	14.19	14.35	14.2467	0.0896289
				3	18.47	18.15	18.63	18.4167	0.244404
				4	25.66	24.98	25.35	25.33	0.340441
				5	35.42	35.45	35.36	35.41	0.0458258
				6	45.21	45.67	45.47	45.45	0.230651
				7	55.89	55.71	55.82	55.8067	0.0907377
				8	66.89	67.37	67.2	67.1533	0.243379
				9	77.2	77.57	77.45	77.4067	0.188768
				10	84.18	84.82	84.78	84.5933	0.468515
					75 RPM
				time	SAMPLE 1	SAMPLE 2	SAMPLE 3	MEAN	STD
				0.5	4.66	4.96	4.87	4.83	0.153948
				1	8.08	8.28	8.15	8.17	0.101489
				2	17.68	17.42	17.32	17.4733	0.185831
				3	25.77	25.43	25.36	25.52	0.219317
				4	34.47	34.25	34.43	34.3833	0.117189
				5	45.17	45.25	45.36	45.26	0.0953939
				6	55.75	55.67	55.48	55.6333	0.138684
				7	64.65	64.71	64.58	64.6467	0.0650641
				8	73.77	73.88	73.82	73.8233	0.0550757
				9	82.54	82.4	82.17	82.37	0.186815
				10	88.67	89.98	89.44	89.4633	0.55196
					100RPM
				TIME IN HRS	SAMPLE 1	SAMPLE 2	SAMLE 3	MEAN	STD
				0.5	6.3	5.82	5.45	5.85667	0.426
				1	10.17	10.78	9.69	10.2133	0.546
				2	20.65	20.78	19.24	20.2233	0.854
				3	30.53	30.88	31.42	30.9433	0.448
				4	40.11	40.34	39.62	40.0233	0.367
				5	50.29	51.35	49.74	50.46	0.811
				6	60.77	61.32	59.65	60.58	0.851
				7	70.35	71.24	70.56	70.7167	0.465
				8	79.83	78.22	80.56	79.5367	1.197
				9	90.11	90.4	91.24	90.5833	0.586
				10	96.85	95.88	94.95	95.8933	1.12
