# Supplementary material for: Lornoxicam controlled release transdermal gel patch: Design, characterization and optimization using co-solvents as penetration enhancers
Source: PLoS One. 2020 Feb 27;15(2):e0228908. doi: 10.1371/journal.pone.0228908 (PMC7046209; doi:10.1371/journal.pone.0228908)
Supplement: S1 Data — (ZIP) [file pone.0228908.s001.zip › Supporting Information/S4(a)_Fig.xlsx]

## Sheet: Sheet1
					permeation (%) for variable carbopol concentration
				PEAK AREA for 0.5% Carbopol
			TIME	SAMPLE1	SAMPLE 2	SAMPLE 3	mean			% DRUG PERMEATED		AMOUNT PERMEATED ±SD (µg/cm²)
			0.5	49207	49212	49208	49209			3.55		46.666 ± 1.06
			1	166310	166314	166315	166313			7.525		100.266 ± 1.20
			2	456474	456473	456478	456475			17.37		219.467 ± 0.93
			3	690104	690104	690107	690105			25.31		336.4 ± 1.01
			4	1013424	1013419	1013418	1.01342e+06			36.3		480 ± 1.49
			5	1343047	1343053	1343054	1.34305e+06			47.5		635.155 ± 1.10
			6	1615856	1615853	1615859	1615856			56.76		751.511 ± 1.13
			7	1834238	1834237	1834242	1834239			64.17		855.556 ± 0.88
			8	2107322	2107326	2107324	2107325			73.45		979.688 ± 1.28
			9	2457120	2457116	2457123	2.45712e+06			85.33		1137.822 ± 1.68
			10	2633492	2633496	2633496	2.63349e+06			91.32		1217.77 ± 1.16
					PEAK AREA FOR 1% Carbopol
			TIME	SAMPLE1	SAMPLE 2	SAMPLE 3	mean			% DRUG PERMEATED		AMOUNT PERMEATED ±SD (µg/cm²)
			0.5	19749	19748	19752	19749			2.55		34±26.53
			1	68237	68235	68236	68236			4.2		53.86±18.13
			2	266625	266626	266623	266624			10.94		138.933±20.26
			3	447959	447958	447960	447959			17.1		237.6±10.4
			4	614115	614118	614118	614117			22.74		307.333±3.86
			5	877688	877691	877691	877690			31.67		413.46±13.86
			6	1045194	1045195	1045190	1045193			37.38		496±15.86
			7	1290768	1290765	1290763	1.29077e+06			45.72		615.6±19.46
			8	1569833	1569835	1569836	1.56983e+06			55.2		729.2±18.99
			9	1781698	1781698	1781700	1.7817e+06			62.4		818±16.53
			10	2051952	2051950	2051954	2051952			70.08		934.4±23.2
					PEAK AREA FOR 1.5% CARBOPOL
			TIME	SAMPLE1	SAMPLE 2	SAMPLE 3	mean			% DRUG PERMEATED		AMOUNT PERMEATED ±SD (µg/cm²)
			0.5	9286	9287	9287	9286			1.25		16.666±19.73
			1	49485	49481	49484	49483			3.56		47.466±18.13
			2	135445	135446	135446	135445			6.48		86.4 ± 18.66
			3	247019	247020	247018	247019			10.27		136.933 ± 33.33
			4	397750	397751	397753	397751			15.39		205.2 ± 16.66
			5	511683	511682	511684	511683			19.26		256.8 ± 32
			6	685079	685083	685080	685080			25.15		335.333 ± 29.86
			7	817854	817851	817850	817851			29.66		395.466 ± 34.8
			8	952683	952685	952684	952684			34.24		456.533 ± 29.06
			9	1114013	1114011	1114014	1.11401e+06			39.72		529.6 ± 23.86
			10	1258558	1258557	1258562	1258559			44.63		595.066 ± 14.93
