# Supplementary material for: Lornoxicam controlled release transdermal gel patch: Design, characterization and optimization using co-solvents as penetration enhancers
Source: PLoS One. 2020 Feb 27;15(2):e0228908. doi: 10.1371/journal.pone.0228908 (PMC7046209; doi:10.1371/journal.pone.0228908)
Supplement: S1 Data — (ZIP) [file pone.0228908.s001.zip › Supporting Information/S4(b)_Fig.xlsx]

## Sheet: Sheet1
				PERMEATION(%) FROM FORMULATION F9 WITH VARIABLE DRUG LOADING
				PEAK AREA (20MG)
			TIME	SAMPLE1	SAMPLE 2	SAMPLE 3	mean			MEAN % DRUG PERMEATED			AMOUNT PERMEATED (µg/cm²)
			0.5	9689	9688	9688	9688			1.674			22.32±31.33
			1	45066	45068	45068	45067			3.41			45.45 ±30.4
			2	142218	142217	142217	142217			6.71			89.5±31.33
			3	243784	243781	243785	243783			10.16			135.5 ± 27.73
			4	506970	506973	506972	506971			19.1			254.6 ± 30
			5	793122	793124	793124	793123			28.82			384.3 ± 17.06
			6	1031581	1031585	1031580	1031582			36.92			492.3 ±37.6
			7	1255910	1255910	1255911	1255910			44.54			593.8 ± 36.53
			8	1487305	1487305	1487303	1487304			52.4			698.5 ± 21.86
			9	1672477	1672476	1672476	1672476			58.69			728.3 ± 32.26
			10	1908874	1908876	1908877	1.90888e+06			66.72			889.6 ± 29.86
				PEAK AREA (30MG)
			TIME	SAMPLE1	SAMPLE 2	SAMPLE 3	mean			MEAN % DRUG PERMEATED			AMOUNT PERMEATED (µg/cm²)
			0.5	22695	22693	22694	22694			2.65			35.44 ± 30
			1	99825	99827	99828	99826			5.27			70.2 ± 30.4
			2	211107	211107	211108	211107			9.05			120.5 ± 27.33
			3	468703	468700	468701	468701			15.92			237.43 ± 26
			4	775754	775752	775756	775754			26.35			376 .5 ± 29.86
			5	1041294	1041297	1041296	1.0413e+06			37.25			496.63 ± 28.66
			6	1325387	1325388	1325387	1.32539e+06			46.9			625.83 ± 28.93
			7	1634207	1634208	1634205	1.63421e+06			57.39			765.2± 16.53
			8	1890625	1890626	1890625	1.89063e+06			66.1			880. 4± 21.2
			9	2149100	2149105	2149103	2.1491e+06			74.88			998.53 ± 21.86
			10	2366070	2366071	2366069	2366070			80.37			1096.5± 25.2
				PEAK AREA(40MG)
			TIME	SAMPLE1	SAMPLE 2	SAMPLE 3	mean			MEAN % DRUG PERMEATED			AMOUNT PERMEATED ±SD (µg/cm²)
			0.5	49207	49212	49208	49209			3.55			46.666 ± 1.06
			1	166310	166314	166315	166313			7.525			100.266 ± 1.20
			2	456474	456473	456478	456475			17.37			219.467 ± 0.93
			3	690104	690104	690107	690105			25.31			336.4 ± 1.01
			4	1013424	1013419	1013418	1.01342e+06			36.3			480 ± 1.49
			5	1343047	1343053	1343054	1.34305e+06			47.5			635.155 ± 1.10
			6	1615856	1615853	1615859	1615856			56.76			751.511 ± 1.13
			7	1834238	1834237	1834242	1834239			64.17			855.556 ± 0.88
			8	2107322	2107326	2107324	2107325			73.45			979.688 ± 1.28
			9	2457120	2457116	2457123	2.45712e+06			85.33			1137.822 ± 1.68
			10	2633492	2633496	2633496	2.63349e+06			91.32			1217.77 ± 1.16
