# Supplementary material for: Lornoxicam controlled release transdermal gel patch: Design, characterization and optimization using co-solvents as penetration enhancers
Source: PLoS One. 2020 Feb 27;15(2):e0228908. doi: 10.1371/journal.pone.0228908 (PMC7046209; doi:10.1371/journal.pone.0228908)
Supplement: S1 Data — (ZIP) [file pone.0228908.s001.zip › Supporting Information/S4(c)_Fig.xlsx]

## Sheet: Sheet1
					PERMEATION(%) FROM FORMULATION F9 WITH VARIABLE SURFACE AREA
						PEAK AREA( 20 cm²)
					TIME	SAMPLE1	SAMPLE 2	SAMPLE 3	mean			% DRUG PERMEATED			AMOUNT PERMEATED (µg/cm²)
					0.5	18865	18868	18865	18866			2.52			50.4± 24.8
					1	63910	63908	63909	63909			4.05			81 ± 25.6
					2	191087	191085	191089	191087			8.37			167.4 ± 26.93
					3	337696	337697	337697	337696			13.35			267 ± 20.66
					4	505793	505796	505795	505794			19.06			381.2 ± 18.13
					5	666829	666828	666827	666828			24.53			490.6 ± 19.33
					6	810198	810195	810197	810196			29.4			588 ± 29.46
					7	983008	983005	983008	983007			35.27			705.4 ± 24.53
					8	1227059	1227063	1227061	1.22706e+06			43.56			871.2 ± 22.53
					9	1393096	1393099	1393098	1.3931e+06			49.2			984 ± 29.33
					10	1661584	1661583	1661587	1.66158e+06			58.44			1168.8 ± 23.2
						PEAK AREA ( 25cm²)
					TIME	SAMPLE1	SAMPLE 2	SAMPLE 3	mean			% DRUG PERMEATED			AMOUNT PERMEATED (µg/cm²)
					0.5	40945	40948	40944	40945			3.27			52.32± 19.33
					1	136919	136920	136918	136919			6.53			104.48 ± 22.4
					2	310906	310907	310902	310905			12.44			199.04 ± 24.66
					3	496080	496078	496079	496079			18.73			299.68 ± 26.53
					4	664768	664769	664765	664767			24.46			391.36 ±28.66
					5	839344	839343	839341	839342			30.39			486.24 ± 23.2
					6	1086637	1086635	1086632	1.08663e+06			38.79			620.64 ± 21.6
					7	1281229	1281230	1281226	1.28123e+06			45.4			726.4 ± 27.73
					8	1524988	1524990	1524986	1.52499e+06			53.68			858.88 ± 29.06
					9	1736656	1736655	1736654	1736655			60.87			973.92 ± 19.73
					10	1983655	1983652	1983654	1.98365e+06			69.26			1108.16 ± 22.53
						PEAK AREA(30cm²)
					TIME	SAMPLE1	SAMPLE 2	SAMPLE 3	mean			% DRUG PERMEATED			AMOUNT PERMEATED (µg/cm²)
					0.5	49207	49212	49208	49209			3.55			46.666 ± 1.06
					1	166310	166314	166315	166313			7.525			100.266 ± 1.20
					2	456474	456473	456478	456475			17.37			219.467 ± 0.93
					3	690104	690104	690107	690105			25.31			336.4 ± 1.01
					4	1013424	1013419	1013418	1.01342e+06			36.3			480 ± 1.49
					5	1343047	1343053	1343054	1.34305e+06			47.5			635.155 ± 1.10
					6	1615856	1615853	1615859	1615856			56.76			751.511 ± 1.13
					7	1834238	1834237	1834242	1834239			64.17			855.556 ± 0.88
					8	2107322	2107326	2107324	2107325			73.45			979.688 ± 1.28
					9	2457120	2457116	2457123	2.45712e+06			85.33			1137.822 ± 1.68
					10	2633492	2633496	2633496	2.63349e+06			91.32			1217.77 ± 1.16
