# Supplementary material for: Lornoxicam controlled release transdermal gel patch: Design, characterization and optimization using co-solvents as penetration enhancers
Source: PLoS One. 2020 Feb 27;15(2):e0228908. doi: 10.1371/journal.pone.0228908 (PMC7046209; doi:10.1371/journal.pone.0228908)
Supplement: S1 Data — (ZIP) [file pone.0228908.s001.zip › Supporting Information/S4(d)_Fig.xlsx]

## Sheet: Sheet1
								PERMEATION (%) FROM SAMPLE F9 WITH ADHESIVE DUROTEK - 387/2510
							PEAK AREA (WITH ADHESIVE)
						TIME(H)	SAMPLE 1	SAMPLE 2	SAMPLE 3	MEAN		CONC	% DRUG PERMEATED			AMOUNT PERMEATED (µg/cm²)
						0.5	21243	21241	21244	21242		2.08	2.06			27.466 ± 13.06
						1	130736	130735	130737	130736		5.056	6.32			84.266 ± 8.93
						2	259388	259385	259384	259385		8.552	16.69			222.53 ± 15.73
						3	480796	480792	480798	480795		14.568	25.14			335.2 ± 16.53
						4	760150	760151	760155	760152		22.16	34.7			462.66 ± 16
						5	1000185	1000183	1000187	1000185		28.68	42.83			571.06 ± 15.6
						6	1291366	1291367	1291368	1291367		36.59	50.96			679.46 ± 11.06
						7	1545002	1545003	1545006	1545003		43.488	59.36			791.466 ± 15.2
						8	1820533	1820535	1820533	1820533		50.975	67.42			898.933 ± 16.14
						9	2109947	2109949	2109949	2109948		58.84	75.55			1007.333 ± 5.6
						10	2423183	2423184	2423184	2423183		67.436	84.19			1122.59 ± 4.13
								PERMEATION (%) FROM SAMPLE F9 WITH EVA MEMBRANE - 9716
								PEAK AREA
						TIME(H)	SAMPLE 1	SAMPLE 2	SAMPLE 3	MEAN		CONC	% DRUG PERMEATED			AMOUNT PERMEATED (µg/cm²)
						0.5	9433	9434	9436	9434		1	1.45			19.333 ± 18.4
						1	50072	50071	50073	50072		2.864	4.48			59.7333 ± 16.26
						2	187848	187851	187848	187849		6.608	9.26			123.466 ± 10.13
						3	348882	348881	348881	348881		10.984	13.73			183.066 ± 15.2
						4	449563	449564	449569	449565		13.72	17.15			228.666 ± 16.8
						5	598234	598233	598233	598233		17.76	22.2			296 ± 18.4
						6	752790	752791	752793	752791		21.96	27.45			366 ± 5.86
						7	898221	898220	898225	898222		25.912	32.39			431.866 ± 5.06
						8	1048655	1048653	1048658	1048653		30	37.5			500 ± 14.93
						9	1186141	1186137	1186140	1186139		33.736	42.17			562.266 ± 7.73
						10	1342756	1342757	1342758	1342757		37.992	47.59			634.533 ± 11.73
								PERMEATION(%) FROM SAMPLE F9 WITH EVA - 9728
									PEAK AREA
						TIME(H)	SAMPLE 1	SAMPLE 2	SAMPLE 3	MEAN		CONC	% DRUG PERMEATED			AMOUNT PERMEATED (µg/cm²)
						0.5	49207	49212	49208	49209		2.84	3.55			46.666 ± 1.06
						1	166310	166314	166315	166313		6.02	7.525			100.266 ± 1.20
						2	456474	456473	456478	456475		13.9	17.37			219.467 ± 0.93
						3	690104	690104	690107	690105		20.25	25.31			336.4 ± 1.01
						4	1013424	1013419	1013418	1013420		29.04	36.3			480 ± 1.49
						5	1343047	1343053	1343054	1343051		38	47.5			635.155 ± 1.10
						6	1615856	1615853	1615859	1615856		45.41	56.76			751.511 ± 1.13
						7	1834238	1834237	1834242	1834239		51.34	64.17			855.556 ± 0.88
						8	2107322	2107326	2107324	2107325		58.76	73.45			979.688 ± 1.28
						9	2457120	2457116	2457123	2457120		68.27	85.33			1137.822 ± 1.68
						10	2633492	2633496	2633496	2633495		73.06	91.32			1217.77 ± 1.16
