# Supplementary material for: Lornoxicam controlled release transdermal gel patch: Design, characterization and optimization using co-solvents as penetration enhancers
Source: PLoS One. 2020 Feb 27;15(2):e0228908. doi: 10.1371/journal.pone.0228908 (PMC7046209; doi:10.1371/journal.pone.0228908)
Supplement: S1 Data — (ZIP) [file pone.0228908.s001.zip › Supporting Information/S4(e)_Fig.xlsx]

## Sheet: Sheet1
				PERMEATION(%) FROM FORMULATION F9 WITH VARIABLE RPM
						50RPM
					PEAK AREA
				TIME	SAMPLE1	SAMPLE 2	SAMPLE 3	mean			% DRUG PERMEATED			AMOUNT PERMEATED (µg/cm²)
				0.5	9795	9793	9795	9794			1.79			23.86±10.13
				1	25932	25933	25932	25932			3.76			50.13±7.86
				2	131619	131618	131617	131618			7.85			104 ± 16.53
				3	310905	310909	310904	310906			15.95			215.86 ± 15.86
				4	491074	491074	491073	491073			24.56			327.46 ± 11.06
				5	660645	660643	660647	660645			32.32			430.93 ± 20.66
				6	876143	876141	876143	876142			40.34			538.53 ± 18.53
				7	1065728	1065733	1065732	1065731			49.28			657.73±19.2
				8	1185553	1185551	1185549	1185550			55.62			745.66± 12
				9	1373374	1373375	1373377	1373373			63.43			853.73 ± 19.46
				10	1696911	1696912	1696910	1696912			74.15			985.89 ± 20
						75 RPM
					PEAK AREA
				TIME	SAMPLE1	SAMPLE 2	SAMPLE 3	mean			% DRUG PERMEATED			AMOUNT PERMEATED (µg/cm²)
				0.5	25637	25639	25636	25637			2.75			36.66± 11.2
				1	133685	133682	133679	133682			5.42			72.266± 7.2
				2	338579	338576	338579	338578			10.38			138.4 ± 9.73
				3	539357	539358	539353	539356			19.2			256 ± 11.46
				4	753380	753377	753378	753378			27.47			366.266 ± 5.2
				5	967699	967699	967698	967698			37.75			503.33 ± 8.53
				6	1131088	1131089	1131086	1.13109e+06			47.3			630.66 ± 3.73
				7	1333334	1333338	1333337	1.33334e+06			57.17			762.266 ± 5.86
				8	1550895	1550891	1550894	1.55089e+06			67.56			900.8 ± 6.8
				9	1866779	1866779	1866780	1.86678e+06			76.29			1017.2 ± 4.26
				10	2089338	2089343	2089339	2089340			85.55			1140.66 ± 11.06
						100RPM
					PEAK AREA
				TIME	SAMPLE1	SAMPLE 2	SAMPLE 3	mean			% DRUG PERMEATED			AMOUNT PERMEATED (µg/cm²)
				0.5	49207	49212	49208	49209			3.55			46.666 ± 1.06
				1	166310	166314	166315	166313			7.525			100.266 ± 1.20
				2	456474	456473	456478	456475			17.37			219.467 ± 0.93
				3	690104	690104	690107	690105			25.31			336.4 ± 1.01
				4	1013424	1013419	1013418	1.01342e+06			36.3			480 ± 1.49
				5	1343047	1343053	1343054	1.34305e+06			47.5			635.155 ± 1.10
				6	1615856	1615853	1615859	1615856			56.76			751.511 ± 1.13
				7	1834238	1834237	1834242	1834239			64.17			855.556 ± 0.88
				8	2107322	2107326	2107324	2107325			73.45			979.688 ± 1.28
				9	2457120	2457116	2457123	2.45712e+06			85.33			1137.822 ± 1.68
				10	2633492	2633496	2633496	2.63349e+06			91.32			1217.77 ± 1.16
