# Supplementary material for: Lornoxicam controlled release transdermal gel patch: Design, characterization and optimization using co-solvents as penetration enhancers
Source: PLoS One. 2020 Feb 27;15(2):e0228908. doi: 10.1371/journal.pone.0228908 (PMC7046209; doi:10.1371/journal.pone.0228908)
Supplement: S1 Data — (ZIP) [file pone.0228908.s001.zip › Supporting Information/S6_Fig.xlsx]

## Sheet: Sheet1
						Time (h)	Size of Hind Paw (mm) When only Carageenan is administered
							Rat 1	Rat 2	Rat 3	Rat 4	Rat 5	Rat 6	Mean	SD
						Before Injection	3.1	3.1	3	3	3	3.1	3.04	0.054
						1	7	7.12	7	6.25	6.325	6.25	6.74	0.415
						2	7	7	6.73	6.25	6.25	6.55	6.647	0.376
						3	6.94	6.58	6.52	6.68	6.52	6.93	6.918	0.234
						4	5.35	5.37	5.5	5.3	5.2	5.2	5.348	0.509
						5	4.65	4.55	4.65	4.45	4.2	4.2	4.504	0.373
						6	4.52	4.45	4.55	4.15	3.5	3.5	4.245	0.082
							Size of Hind Paw (mm) When oral Lornoxicam is administered
						Time (h)	Rat 1	Rat 2	Rat 3	Rat 4	Rat 5	Rat 6	Mean	SD
						Before Injection	3.1	3.1	3.125	3.075	3	3	3.08	0.048
						1	5	4.125	4.75	4.8	5.75	5.25	4.88	0.169
						2	4.535	4.24	4.33	4.32	4.5	4.35	4.38	0.126
						3	5	5.15	4.55	4.25	4	3.8	4.57	0.093
						4	4.1	4.15	3.45	3	3.05	3	3.44	0.636
						5	3.35	3.25	3.15	3.15	3.08	3.05	3.1	0.345
						6	3.25	3.1	2.95	2.55	3.155	3.15	3.04	0.274
							Size of Hind Paw (mm) When Test Patch is applied
						Time (h)	Rat 1	Rat 2	Rat 3	Rat 4	Rat 5	Rat 6	Mean	SD
						Before Injection	3	3.1	3.1	3	3	3.1	3.04	0.054
						1	4.7	4.75	4.85	4.83	4.75	4.7	4.79	0.12
						2	4.55	3.45	4.55	4.35	4..38	4.3	4.25	0.419
						3	4.38	4.35	4.55	4.56	4.5	4.2	4.46	0.243
						4	3	4.5	3.5	3.75	3.2	3	3.59	0.626
						5	3.05	3.15	3.05	3.02	3.025	3	3.05	0.112
						6	2.85	3.05	2.89	3.1	3.1	3	2.85	0.089
							Time	Mean (Control )	Mean (oral drug)	Mean (Test patch)	% Inhibition	% Inhibition
							(h)	(mm)	(mm)	(mm)	( Control)	( test patch)
											(%)	(%)
							Before Injection	3.04	3.08	3.04	-	-
							1	6.74	4.88	4.79	27.59	28.93
							2	6.647	4.38	4.25	34.03	35.99
							3	6.918	4.57	4.46	33.86	35.53
							4	5.348	3.44	3.59	35.67	33.05
							5	4.504	3.109	3.05	30.97	32.39
							6	4.245	3.042	2.85	28.41	32.9
