# Supplementary material for: Lornoxicam controlled release transdermal gel patch: Design, characterization and optimization using co-solvents as penetration enhancers
Source: PLoS One. 2020 Feb 27;15(2):e0228908. doi: 10.1371/journal.pone.0228908 (PMC7046209; doi:10.1371/journal.pone.0228908)
Supplement: S1 Data — (ZIP) [file pone.0228908.s001.zip › Supporting Information/S7(a)_Fig.xlsx]

## Sheet: Sheet1
																															DRUG CONTENT ANALYSIS FOR 0-MONTH
								DRUG CONTENT ANALYSIS FOR 0-MONTH
						Temp.	No.of Patches	Peak Area			Mean			% drug content ± SD																		PEAK AREA
						4°C	1	2887147	2887148	2887149	2887148			99.956± 1.22																No.of Patches	4˚C	ROOM TEMP.	45˚C
						Room temp.	2	2850939	2850938	2850938	2.85094e+06			98.72±1.15																1	2887147	2887148	2887149
						45°C	3	2797946	2797947	2797947	2.79795e+06			96.92±0.577																2	2850939	2850938	2850938
																														3	2797946	2797947	2797947
								DRUG CONTENT ANALYSIS FOR 1ST MONTH																						Mean	2887148	2.85094e+06	2.79795e+06
						Temp.	No.of Patches	Peak Area			Mean			% drug content
						4°C	1	2822086	2822087	2822088	2822087			97.74±1.00
						Room temp.	2	2755554	2755554	2755553	2.75555e+06			95.48±0.577
						45°C	3	2729353	2729355	2729352	2.72935e+06			94.59±1.52
								DRUG CONTENT ANALYSIS FOR 2ND MONTH
						Temp.	No.of Patches	Peak Area			Mean			% drug content
						4°C	1	2787937	2787936	2787937	2.78794e+06			96.58±0.577
						Room temp.	2	2728175	2728173	2728175	2.72817e+06			94.55±1.154
						45°C	3	2698145	2698147	2698147	2.69815e+06			93.53±1.154
								DRUG CONTENT ANALYSIS FOR 3RD MONTH
						Temp.	No.of Patches	Peak Area			Mean			% drug content ±SD
						4°C	1	2764682	2764684	2764686	2764684			95.79± 1.80
						Room temp.	2	2704621	2704625	2704626	2704624			93.75±2.24
						45°C	3	2608946	2608947	2608945	2608946			90.5±1.55
								Table_S7A
							0-Month	1-Month	2-Month	3-Month
						At 4C	99.956	97.74	96.58	95.79
						At Room Temp	98.72	95.48	94.55	93.75
						At 45C	96.92	94.59	93.53	90.5
