# Supplementary material for: Lornoxicam controlled release transdermal gel patch: Design, characterization and optimization using co-solvents as penetration enhancers
Source: PLoS One. 2020 Feb 27;15(2):e0228908. doi: 10.1371/journal.pone.0228908 (PMC7046209; doi:10.1371/journal.pone.0228908)
Supplement: S1 Data — (ZIP) [file pone.0228908.s001.zip › Supporting Information/S7(b)_Fig.xlsx]

## Sheet: Sheet1
						STABILITY STUDIES		( FOR 3 MONTHS AT 4˚C)
					AT 0-MONTH
				PEAK AREA
				SAMPLE 1	SAMPLE 2	SAMPLE 3	MEAN			% DRUG PERMEATED			AMOUNT PERMEATED
				49207	49212	49208	49209			3.5			46.666 ± 1.06
				166310	166314	166315	166313			7.52			100.266 ± 1.20
				456474	456473	456478	456475			17.37			219.467 ± 0.93
				690104	690104	690107	690105			25.31			336.4 ± 1.01
				1013424	1013419	1013418	1013420			36.3			480 ± 1.49
				1343047	1343053	1343054	1343051			47.5			635.155 ± 1.10
				1615856	1615853	1615859	1615856			56.76			751.511 ± 1.13
				1834238	1834237	1834242	1834239			64.17			855.556 ± 0.88
				2107322	2107326	2107324	2107325			73.45			979.688 ± 1.28
				2457120	2457116	2457123	2457119			85.33			1137.822 ± 1.68
				2633492	2633496	2633496	2633494			91.32			1217.77 ± 1.16
					AT 1ST MONTH
					PEAK AREA
				SAMPLE 1	SAMPLE 2	SAMPLE 3	MEAN			% DRUG PERMEATED			AMOUNT PERMEATED
				46244	46247	46243	46244			3.45			46 ± 2.081
				158112	158112	158115	158113			7.3			97± 1.73
				453978	453979	453982	453979			16.45			219.33± 2.01
				687141	687139	687143	687141			25.22			336.26 ± 2.00
				1019217	1019215	1019217	1019216			36.5			486 ± 1.154
				1344523	1344524	1344521	1344523			47.55			634 ± 1.52
				1600350	1600351	1600352	1600351			56.24			749.86 ± 1.00
				1875904	1875906	1875903	1875904			65.6			874.66± 1.52
				2130554	2130551	2130553	2130552			73.25			976.66 ± 1. 51
				2439669	2439670	2439667	2424066			84.75			1130 ± 1.52
				2632497	2632496	2632495	2632496			91.3			1217 ± 1.00
					AT 2ND MONTH
				PEAK AREA
				SAMPLE 1	SAMPLE 2	SAMPLE 3	MEAN			% DRUG PERMEATED			AMOUNT PERMEATED ± SD
				42417	42415	42418	42416			3.32			44.26± 1.52
				161058	161056	161058	161057			7.35			98 ± 1.15
				452424	452424	452425	452424			17.25			230 ± 0.577
				713047	713045	713045	713045			26.1			348 ± 1.15
				1017744	1017745	1017746	1017745			36.45			486 ± 1.01
				1287410	1287412	1287410	1287411			45.61			608.13 ± 1.15
				1577094	1577095	1577097	1577095			55.45			739.33 ± 1.52
				1874432	1874432	1874433	1874432			65.55			874 ± 0.577
				2101704	2101704	2101702	2101703			73.27			976.93± 2.080
				2422005	2422004	2422003	2422004			84.15			1122 ± 1.01
				2620427	2620425	2620425	2620426			90.89			1211.86 ± 1.154
					AT 3RD MONTH
				PEAK AREA
				SAMPLE 1	SAMPLE 2	SAMPLE 3	MEAN			% DRUG PERMETAED			AMOUNT PERMEATED±SD
				44773	44772	44774	44773			3.47			45.33± 1.00
				160175	160176	160177	160176			7.3			97.33 ± 1.01
				454864	454863	454864	454863			17.33			231.066 ± 0.5
				707453	707454	707455	707454			25.91			345 ± 1.00
				1014211	1014212	1014214	1014212			36.33			484.4 ± 1.52
				1287999	1287998	1287996	1287997			45.63			608.4 ± 1.53
				1576211	1576213	1576211	1576211			55.42			738.93 ± 1.15
				1873549	1873544	1873545	1873546			65.52			873.6 ± 2.64
				2098760	2098761	2098761	2098760			73.17			975.6 ± 0.58
				2411701	2411703	2411704	2411702			83.8			1117.33 ± 1.51
				2617777	2617775	2617774	2617775			90.8			1210.66 ± 1.53
