# Supplementary material for: Lornoxicam controlled release transdermal gel patch: Design, characterization and optimization using co-solvents as penetration enhancers
Source: PLoS One. 2020 Feb 27;15(2):e0228908. doi: 10.1371/journal.pone.0228908 (PMC7046209; doi:10.1371/journal.pone.0228908)
Supplement: S1 Data — (ZIP) [file pone.0228908.s001.zip › Supporting Information/S8_Table.xlsx]

## Sheet: Sheet1
											DATA FOR HOT PLATE TEST
							( Paw Licking Response )									( Jump Response)
							Reaction Time in seconds								Reaction Time in seconds
					Group	No.of rats								Group	No.of rats
							0min	30min	60min	120min	180min					0min	30min	60min	120min	180min
						1	35.5	38	39	36.4	38				1	74	74	74.5	74.5	74.5
						2	36	38.3	39.1	36	38.4				2	74.2	75.4	75.4	74.2	75.2
						3	36	38.6	38.8	36.4	38.5				3	73.5	76.4	75.6	74	75.5
					Control	4	35	38	38.9	36.7	38.6			Control	4	74.8	74.9	75.7	74.8	76.2
					( I )	5	35	38.75	37.5	36	38.6			( I )	5	73.9	76.4	76.8	74.6	75
						6	35.5	38.3	39	36.3	37.6				6	74.8	75.8	76.9	73.2	75.2
						Mean± SD	35.5±0.44	38.21± 0.30	38.81±0.6	36.3±0.5	38.46±0.42				Mean± SD	74.2± 0.8	75.4 ± 1.2	75.8±0.9	74.3± 1.1	75.2± 0.5
							Reaction Time in seconds								Reaction Time in seconds
					Group	No.of rats								Group	No.of rats
							0min	30min	60min	120min	180min					0min	30min	60min	120min	180min
						1	37	43.8	50.9	55.9	60.1				1	76.4	82	88.1	95	103.8
						2	37.8	43.9	50.8	54.7	59.8				2	76.8	82.7	87.5	95.8	102
					Standard	3	37	43.5	50	55.6	60			Standard	3	76.8	81.8	88.9	95.8	102.9
					( II )	4	38.5	43.6	50.3	55.8	60.4			( II )	4	75.9	82.9	88.9	95.6	103.7
						5	37.6	43.6	50.5	55.8	59.5				5	75.5	82	88.5	94.2	103.8
						6	37.6	42.2	50	54.8	60.2				6	76.5	82.9	88.6	94.8	102.6
						Mean ± SD	37.5±0.56	43.4±0.7	50.4±0.4	55.4±0.53	60±0.5				Mean ± SD	76.3± 0.7	82 ± 0.6	88.4± 0.4	95.2 ± 0.6	103 ± 0.9
							Reaction Time in seconds								Reaction Time in seconds
					Group	No.of rats	0min	30min	60min	120min	180min			Group	No.of rats	0min	30min	60min	120min	180min			s
						1	36.5	43.5	49.5	53.5	58.3				1	74.8	85.3	89.8	93.4	99.8
						2	36	44.8	49.2	53.7	59.6				2	74.6	84.3	89.5	93.8	101.2
						3	36.3	44.6	48.5	53.4	59.5				3	73.8	84.6	88.4	94.6	101.3
					Test	4	36.2	44.8	49.1	53.2	58.5			Test	4	73.6	84.2	89.6	94.2	102
					( III )	5	36.4	44.6	49.5	53.3	58.6			( III )	5	74.8	83.8	89.4	94.3	101
						6	36.5	44.8	49.5	53	58.7				6	74.5	84.6	90.3	94	100.8
						Mean ± SD	36.31±0.24	44.51± 0.6	49.21± 0.5	53.35±0.25	58.8±0.7				Mean ± SD	74.35 ± 0.55	84.4± 0.56	89.5 ± 0.3	94 ± 0.4	101 ± 0.6
