# Supplementary material for: Lornoxicam controlled release transdermal gel patch: Design, characterization and optimization using co-solvents as penetration enhancers
Source: PLoS One. 2020 Feb 27;15(2):e0228908. doi: 10.1371/journal.pone.0228908 (PMC7046209; doi:10.1371/journal.pone.0228908)
Supplement: S1 Data — (ZIP) [file pone.0228908.s001.zip › Supporting Information/S9_Table.xlsx]

## Sheet: Sheet1
								DATA FOR ANTIWRITHING ACTIVITY
							Group	No. of rats	No. of Wriths	%age Inhibition
								1	17
								2	15
							Control	3	15
							( I )	4	16	_
								5	17
								6	15
							Mean± SD		16± 0.57
							Group	No. of rats	No. of Wriths	%age Inhibition
								1	9
								2	8
							Standard	3	8
							( II)	4	8	0.4687
								5	9
								6	9
							Mean± SD		8.5±0.28
							Group	No. of rats	No. of Wriths	%age Inhibition
								1	9
								2	11
							Test	3	10
							( III)	4	10	0.375
								5	10
								6	11
								Mean± SD	10.16±0.752
