# Supplementary material for: Lornoxicam controlled release transdermal gel patch: Design, characterization and optimization using co-solvents as penetration enhancers
Source: PLoS One. 2020 Feb 27;15(2):e0228908. doi: 10.1371/journal.pone.0228908 (PMC7046209; doi:10.1371/journal.pone.0228908)
Supplement: S1 Data — (ZIP) [file pone.0228908.s001.zip › Supporting Information/Solubility Studies Data.xlsx]

## Sheet: Sheet1
							DRUG SOLUBILITY DATA
						Medium	Sample 1	Sample 2	Sample 3	Mean	STD
						Water	0.038	0.039	0.037	0.038	0.001
						Buffer pH 5.8	0.019	0.01	0.017	0.0153333	0.00472582
						Buffer pH 6.8	0.073	0.068	0.072	0.071	0.00216025
						Buffer pH 7.4	0.346	0.349	0.345	0.346667	0.00208167
