# Supplementary material for: Lornoxicam controlled release transdermal gel patch: Design, characterization and optimization using co-solvents as penetration enhancers
Source: PLoS One. 2020 Feb 27;15(2):e0228908. doi: 10.1371/journal.pone.0228908 (PMC7046209; doi:10.1371/journal.pone.0228908)
Supplement: S1 Data — (ZIP) [file pone.0228908.s001.zip › Supporting Information/Thickness Evaluation Data.xlsx]

## Sheet: Sheet1
								THICKNESS EVALUATION DATA
						No. of patches	F1	F2	F3	F4	F5	F6	F7	F8	F9
							(mm)	(mm)	(mm)	(mm)	(mm)	(mm)	(mm)	(mm)	(mm)
						1	1.33	1.438	1.355	1.32	1.36	1.345	1.325	1.33	1.392
						2	1.32	1.429	1.34	1.355	1.355	1.34	1.325	1.325	1.384
						3	1.33	1.435	1.35	1.33	1.35	1.345	1.33	1.355	1.401
						Mean ± S.D.	1.326±	1.434	1.348±	1.335±	1.355±	1.343±	1.326±	1.336±	1.39233
							0.005	0.00458258	0.007	0.018	0.005	0.002	0.008	0.016	0.006
