# Supplementary material for: Lornoxicam controlled release transdermal gel patch: Design, characterization and optimization using co-solvents as penetration enhancers
Source: PLoS One. 2020 Feb 27;15(2):e0228908. doi: 10.1371/journal.pone.0228908 (PMC7046209; doi:10.1371/journal.pone.0228908)
Supplement: S1 Data — (ZIP) [file pone.0228908.s001.zip › Supporting Information/Weight Variation Data.xlsx]

## Sheet: Sheet1
								WEIGHT VARIATION TABLE
					No. of patches	F1	F2	F3	F4	F5	F6	F7	F8	F9
						( g)	( g )	( g )	( g )	( g )	( g )	( g )	( g )	( g )
					1	5.535	5.497	5.384	5.684	5.704	5.468	5.328	5.615	5.525
					2	5.545	5.501	5.468	5.635	5.691	5.455	5.332	5.593	5.515
					3	5.468	5.526	5.593	5.627	5.712	5.475	5.315	5.605	5.526
					Mean	5.516	5.508	5.48167	5.64867	5.70233	5.466	5.325	5.60433	5.522
					S.D.	0.0418688	0.0157162	0.105168	0.0308599	0.0105987	0.0101489	0.00888819	0.0110151	0.00608276
